# Supplementary material for: Impact of obesity on the CCR6-CCL20 axis in epidermal γδ T cells and IL-17A production in murine wound healing and psoriasis
Source: J Immunol. 2025 Jan 23;214(1):153–66. doi: 10.1093/jimmun/vkae011 (PMC11844138; doi:10.1093/jimmun/vkae011)
Supplement: vkae011_Supplementary_Data [file vkae011_supplementary_data.zip]

Archive with 3 entries (3 files):
- JIMMUN-24-00153-s01.docx
- JIMMUN-24-00153-s02.docx
- JIMMUN-24-00153-s03.pdf
